# Supplementary material for: Dataset of non-pharmaceutical interventions and community support measures across Canadian universities and colleges during COVID-19 in 2020
Source: Front Public Health. 2022 Nov 17;10:1066654. doi: 10.3389/fpubh.2022.1066654 (PMC9714475; doi:10.3389/fpubh.2022.1066654)
Supplement: Supplementary file 1 [file Data_Sheet_1.XLSX]

## Sheet: Legend
Dataset of Non-pharmaceutical interventions and community support measures across Canadian universities and colleges during COVID-19 in 2020
Legend
NPI/Community Support Measure	Description
First_Covid_Communication	First identified communication, since January 1, 2020, in which the university references COVID-19, SARS-CoV-2, Coronavirus, or otherwise indicates that the school is alert to the emergence of the virus.
Remote_work	School is supporting the transition of faculty/staff to work from home or expecting employees to work from home. This excludes announcements suggesting employees speak to a supervisor to determine their work-from-home status.
Remote_work_announced_date	Announcement date for the transition to remote work.
NE_campus_closure	Institution is closed to non-essential personnel and/or the school is closed to the public and/or all buildings are closed and/or special ID must be shown to authorise admittance to the school.
NE_closure_announced_date	Announcement date for the closure of campuses.
Move_online	Classes are being moved online for the remainder of the semester and/or remote learning is being employed.
Online_announced_date	Announcement date for the transition to online learning
Online_effective_date	Date when online learning began.
Class_suspended	Suspension of classes for a period to allow faculty/staff distance learning preparation time.
Class_suspend_announced_date	Announcement date for the suspension of classes.
Class_suspend_effective_date	Date when suspension of classes began.
Discourage_housing	Institution’s encouragement of students to leave housing unless not possible and/or offering partial refunds for students who leave prior to the semester’s conclusion.
Discourage_housing_announced_date	Announcement date for discourage housing.
Cancel_international_travel	Cancellation of all institution-sanctioned travel to any international location. This excludes announcements stating travel will be approved on a case-by-case basis and the suspension of travel for specific locations only.
Cancel_international_travel_announced_date	Announcement date for the cancellation of institution-sanctioned travel.
PPE_enforcement	Presence of a mask mandate for all indoor campus spaces.
PPE_enforcement_announced_date	Announcement date for the mask mandate.
PPE_distribution	Distribution of free masks/PPE to students, staff, and/or faculty.
PPE_distribution_announced_date	Announcement date for the distribution of free masks to staff, students, and/or faculty.
Limited_library_access	Closure, reduction in hours, reduction in capacity, or the online transition of an institution's libraries.
Limited_library_access_announced_date	Announcement date for the limited access to libraries.
Limited_library_access_effective_date	Date when limited access to libraries began.
Technology_access	Accommodations for students, faculty, and/or staff who could not access technology in the form of a designated campus computer space, a laptop, tablet, or computer borrowing program, and/or a designated financial aid program for technology.
Technology_access_announced_date	Announcement date for technology access.
Increased_sanitation_protocol	Increased cleaning, hand sanitizer stations and/or disinfectant supplies being made available.
Sanitation_protocol_announced_date	Announcement date for increased sanitation protocols.
Mental_health_support	Informing student/faculty/staff about available mental health supports offered internally and externally and/or mental health programs/workshops offered by the school. This excludes announcements that only acknowledge the challenges of the pandemic without concrete support.
Mental_health_support_announced_date	Announcement date for mental health supports.
Financial_covid_support	Establishment of a COVID-19 emergency fund, or increased bursaries and financial support for students impacted by the pandemic.
Financial_support_announced_date	Announcement date for financial supports.
Convocation_change	Postponement, cancellation, or online transition of the graduation/convocation for the class of 2020
Convocation_change_announced_date	Announcement date for the change to convocation.
Fall20_mostly_remote	Mostly remote (greater than 50%) or fully remote education format for the Fall 2020 semester.
Fall20_announced_date	Announcement date for the format of the Fall 2020 semester.
Winter21_mostly_remote	A mostly remote (greater than 50%) or fully remote education format for the Winter 2021 semester.
Winter21_announced_date	Announcement date for the format of the Winter 2021 semester.
1	NPI/community support measure was provided.
0	NPI/community support measure was not provided.
-	No information avaliable.
NA	NPI is not applicable to school or NPI/community support measure was not provided.

## Sheet: Data
School Name	Province	First_Covid_Communication	Remote_work	Remote_work_announced_date	NE_campus_closure	NE_closure_announced_date	Move_online	Online_announced_date	Online_effective_date	Class_suspended	Class_suspend_announced_date	Suspend_effective_date	Discourage_housing	Discourage_housing_announced_date	Cancel_international_travel	Cancel_international_travel_announced_date	PPE_enforcement	PPE_enforcement_announced_date	PPE_distribution	PPE_distribution_announced_date	Limited_library_access	Limited_library_access_announced_date	Limited_library_access_effective_date	Technology_access	Technology_access_announced_date	Increased_sanitation_protocol	Sanitation_protocol_announced_date	Mental_health_support	Mental_health_support_announced_date	Financial_covid_support	Financial_support_announced_date	Financial_support_effective_date	Convocation_change	Convocation_change_announced_date	Fall20_mostly_remote	Fall20_announced_date	Winter21_mostly_remote	Winter21_announced_date
British Columbia Institute of Technology	British Columbia	2020-03-11	1	2020-03-17	1	2020-03-17	1	2020-03-14	2020-03-18	1	2020-03-14	2020-03-16	-	-	0	NA	1	2020-08-19	1	2020-10-03	1	2020-03-16	2020-03-16	1	-	1	2020-03-11	1	2020-04-15	1	2020-04-03	2020-04-07	1	2020-04-09	1	2020-06-25	1	2020-10-01
Camosun College	British Columbia	2020-02-28	1	2020-03-18	1	2020-03-27	1	2020-03-14	2020-03-20	0	2020-03-14	NA	NA	NA	1	2020-03-13	1	2020-11-03	1	2020-09-02	1	2020-03-17	-	1	2020-08-17	1	2020-03-12	1	2020-03-20	1	2020-03-22	2020-03-25	1	2020-04-02	1	2020-05-14	1	2020-09-02
Capilano University	British Columbia	2020-03-14	1	2020-03-19	1	2020-03-17	1	2020-03-15	2020-03-18	1	2020-03-15	2020-03-16	1	2020-05-07	1	2020-03-02	1	2020-08-12	0	NA	1	2020-03-17	2020-03-18	1	2020-03-17	1	2020-08-13	1	2020-03-20	1	2020-04-03	2020-04-08	1	2020-04-06	1	2020-05-15	1	2020-10-07
Coast Mountain College	British Columbia	2020-02-04	1	2020-03-17	1	2020-03-24	1	2020-03-16	2020-03-23	1	2020-03-17	2020-03-18	0	NA	0	NA	1	2020-11-20	0	NA	1	2020-03-19	2020-03-19	1	2020-03-19	1	2020-03-13	1	2020-04-03	1	2020-03-31	2020-03-31	1	2020-03-18	1	2020-05-27	1	2020-07-23
College of the Rockies	British Columbia	2020-02-21	1	2020-03-20	1	2020-03-17	1	2020-03-22	2020-03-23	0	2020-03-17	NA	-	-	1	2020-03-15	1	2020-08-25	-	-	1	2020-03-22	2020-03-23	1	2020-03-26	1	2020-03-02	1	2020-03-20	1	2020-04-08	2020-04-08	1	2020-06-02	1	2020-06-18	1	2020-10-26
Emily Carr University of Art + Design	British Columbia	2020-03-12	1	2020-03-17	1	2020-03-16	1	2020-03-13	2020-03-16	0	2020-03-13	NA	NA	NA	1	2020-03-17	1	2020-07-15	1	2020-07-13	1	2020-03-16	2020-03-18	1	2020-07-13	1	2020-07-13	1	2020-03-15	1	2020-03-30	2020-03-30	1	2020-03-13	1	2020-05-21	1	2020-10-30
Kwantlen Polytechnic University	British Columbia	2020-01-31	1	2020-03-20	1	2020-03-20	1	2020-03-16	2020-03-19	1	2020-03-16	2020-03-17	0	NA	1	2020-03-12	1	2020-07-14	1	2020-07-14	1	2020-03-20	2020-03-20	1	2020-03-20	1	2020-03-11	1	2020-03-20	1	2020-03-27	2020-03-30	1	2020-03-12	1	2020-05-14	1	2020-09-29
College of New Caledonia	British Columbia	2020-01-29	-	-	-	-	1	2020-03-15	2020-03-23	1	2020-03-15	2020-03-18	-	-	1	2020-03-13	1	2020-11-20	-	-	1	2020-03-20	2020-03-23	1	2020-05-20	1	2020-03-15	1	2020-03-13	1	2020-04-16	2020-04-16	1	2020-04-02	1	-	1	2020-11-04
Langara College	British Columbia	2020-01-27	1	2020-03-16	1	2020-03-27	1	2020-03-14	2020-03-18	1	2020-03-15	2020-03-16	NA	NA	1	2020-03-14	1	2020-11-13	1	-	1	2020-03-16	2020-03-16	1	2020-03-20	1	2020-03-15	1	2020-03-19	1	2020-03-25	2020-03-25	1	2020-03-24	1	2020-05-11	1	2020-07-20
North Island College	British Columbia	2020-01-31	1	2020-03-19	1	2020-03-19	1	2020-03-15	2020-03-18	1	2020-03-17	2020-03-18	NA	NA	1	-	1	2020-11-27	-	-	1	2020-03-17	2020-03-18	1	2020-05-15	1	2020-03-09	1	2020-03-15	1	2020-04-03	-	1	2020-04-09	1	2020-05-08	1	-
Okanagan College	British Columbia	2020-03-13	-	-	1	2020-03-20	1	2020-03-16	2020-03-23	1	2020-03-18	2020-03-19	1	2020-03-20	-	-	1	2020-11-12	-	-	1	2020-03-20	2020-03-23	1	-	-	-	1	2020-03-25	1	-	-	-	-	1	2020-05-20	1	2020-08-18
Royal Roads University	British Columbia	2020-02-13	1	2020-03-17	-	-	1	2020-03-16	2020-03-17	0	2020-03-16	NA	1	2020-03-16	1	-	1	-	1	-	1	-	-	-	-	1	2020-04-16	1	2020-03-16	1	2020-04-03	2020-04-03	1	-	1	2020-05-07	1	2020-11-17
Simon Fraser University	British Columbia	2020-01-24	1	2020-03-20	1	2020-04-06	1	2020-03-13	2020-03-19	0	NA	NA	1	2020-03-17	0	2020-09-16	1	2020-08-07	1	2020-11-19	1	2020-03-17	2020-03-23	1	2020-04-23	1	2020-11-09	1	2020-01-29	1	2020-04-23	2020-04-23	1	2020-04-02	1	2020-05-11	1	2020-09-03
Thompson Rivers University	British Columbia	2020-02-25	-	-	1	-	1	2020-03-15	2020-03-23	1	2020-03-15	2020-03-16	-	-	-	-	-	-	-	-	1	2020-03-20	2020-03-20	-	-	1	2020-02-25	1	2020-03-31	1	2020-04-23	2020-04-23	1	2020-04-01	1	2020-05-07	1	2020-09-02
Trinity Western University	British Columbia	2020-01-24	1	2020-03-16	1	2020-03-16	1	2020-03-13	2020-03-18	1	2020-03-13	2020-03-13	1	2020-03-21	1	2020-03-13	1	2020-11-03	1	2020-06-09	1	2020-03-21	2020-03-21	-	-	-	-	-	-	-	-	-	1	2020-03-12	1	2020-05-06	-	-
University of British Columbia	British Columbia	2020-01-28	1	2020-03-16	1	2020-03-16	1	2020-03-13	2020-03-16	0	2020-03-13	NA	1	2020-03-16	1	2020-03-13	1	2020-09-11	1	-	1	2020-03-20	2020-03-20	-	-	1	2020-03-12	1	2020-03-23	1	2020-04-03	2020-04-03	1	2020-03-26	1	2020-05-11	1	2020-09-02
University of Northern British Columbia	British Columbia	2020-03-11	1	2020-03-17	1	2020-03-23	1	2020-03-14	-	0	2020-03-14	NA	1	2020-03-16	1	2020-03-13	1	2020-11-03	-	-	1	2020-03-17	2020-03-17	1	2020-03-25	1	2020-03-18	1	2020-03-23	1	2020-04-02	2020-04-02	1	2020-04-08	1	2020-05-11	1	2020-09-08
University Canada West	British Columbia	2020-03-03	1	2020-04-01	1	2020-04-01	1	2020-04-01	2020-04-20	0	NA	NA	NA	NA	-	-	1	2020-08-05	1	2020-10-09	1	2020-04-01	2020-04-24	-	-	1	2020-03-03	1	2020-04-03	-	-	-	1	-	1	2020-08-05	-	-
University of the Fraser Valley	British Columbia	2020-01-28	1	2020-03-17	1	2020-04-14	1	2020-03-15	2020-03-23	1	2020-03-15	2020-03-16	1	2020-03-18	1	2020-03-13	1	2020-11-08	1	2020-09-04	1	2020-03-17	2020-03-17	1	2020-03-19	1	2020-03-26	1	2020-03-26	1	2020-04-30	2020-04-30	1	2020-04-13	1	2020-05-21	1	2020-09-30
University of Victoria	British Columbia	2020-03-12	1	2020-03-17	1	2020-04-08	1	2020-03-13	2020-03-16	0	2020-03-13	NA	1	2020-03-16	1	2020-03-12	1	2020-10-29	1	2020-08-31	1	2020-03-18	2020-03-18	1	2020-04-08	1	2020-03-17	1	2020-03-30	1	2020-04-01	2020-04-01	1	2020-03-30	1	2020-05-11	1	2020-09-01
Vancouver Island University	British Columbia	2020-02-25	1	2020-03-18	1	2020-03-18	1	2020-03-15	2020-03-23	1	2020-03-15	2020-03-16	1	-	1	2020-03-13	1	2020-11-20	1	-	1	2020-03-18	2020-03-18	1	2020-03-18	-	-	1	2020-03-12	1	2020-03-23	2020-03-23	1	2020-03-30	1	2020-05-11	1	2020-10-05
Alberta University of the Arts	Alberta	2020-03-15	1	2020-03-15	1	2020-03-22	1	2020-03-15	2020-03-23	1	2020-03-15	2020-03-16	1	2020-03-20	-	-	1	2020-08-25	1	2020-08-25	1	2020-03-15	2020-03-15	1	2020-07-31	1	-	1	2020-03-15	1	2020-03-20	-	1	2020-03-15	1	2020-05-29	1	2020-10-01
Athabasca University	Alberta	2020-03-13	1	2020-03-13	1	2020-08-28	NA	NA	NA	NA	NA	NA	NA	NA	1	2020-03-13	NA	NA	NA	NA	0	NA	NA	NA	NA	NA	NA	1	2020-03-13	1	2020-05-20	2020-06-07	1	2020-04-29	NA	NA	NA	NA
Bow Valley College	Alberta	2020-01-31	1	2020-03-17	1	2020-03-17	1	2020-03-15	2020-03-23	1	2020-03-15	2020-03-16	1	2020-03-17	1	2020-01-31	1	2020-08-12	-	-	1	2020-03-16	2020-03-16	-	-	1	2020-03-15	1	2020-03-20	1	-	-	1	2020-04-21	1	-	-	-
Concordia University of Edmonton	Alberta	2020-03-05	1	2020-03-13	1	2020-03-20	1	2020-03-15	2020-03-16	0	2020-03-15	NA	1	2020-03-17	1	2020-03-13	1	2020-07-15	1	-	1	2020-03-21	2020-03-23	1	2020-03-15	1	2020-03-15	1	2020-03-20	1	2020-05-20	-	1	2020-03-25	1	2020-05-25	1	2020-05-25
Keyano College	Alberta	2020-03-12	1	2020-03-15	0	2020-03-15	1	2020-03-15	2020-03-20	1	2020-03-15	2020-03-15	-	-	-	-	-	-	-	-	1	2020-03-15	2020-03-15	-	-	1	2020-03-12	1	2020-05-11	-	-	-	1	-	1	2020-05-26	1	2020-10-19
Lakeland College	Alberta	2020-01-28	1	-	1	2020-03-20	1	2020-03-15	2020-03-17	1	2020-03-15	2020-03-15	-	-	1	2020-03-13	1	2020-08-17	1	2020-08-17	-	-	-	-	-	-	-	1	2020-03-30	-	-	-	1	2020-03-26	0	-	0	2020-12-15
Lethbridge College	Alberta	2020-03-15	1	-	-	-	1	2020-03-15	2020-03-18	1	2020-03-15	2020-03-16	1	-	-	-	1	2020-08-10	-	-	-	-	-	-	-	-	-	1	2020-03-24	1	2020-05-04	-	1	2020-03-19	1	2020-06-18	-	2020-10-16
MacEwan University	Alberta	2020-03-14	-	-	1	2020-03-27	1	2020-03-14	2020-03-19	1	2020-03-14	2020-03-16	1	2020-03-19	-	-	1	2020-08-04	0	NA	1	2020-03-16	2020-03-16	-	-	-	-	1	2020-03-27	1	2020-04-16	-	1	2020-04-02	1	2020-05-27	1	2020-10-23
Medicine Hat College	Alberta	2020-03-15	-	-	1	2020-03-24	-	-	-	1	2020-03-15	-	-	-	-	-	-	-	-	-	1	2020-03-25	-	1	-	-	-	1	2020-03-27	-	-	-	1	2020-04-15	1	2020-05-27	1	2020-10-14
Mount Royal University	Alberta	2020-03-03	1	2020-03-16	1	2020-03-30	1	2020-03-14	2020-03-17	1	2020-03-15	2020-03-16	1	2020-03-28	1	2020-03-13	1	2020-07-22	1	2020-07-22	1	2020-03-18	2020-03-18	1	2020-04-03	1	2020-03-11	1	2020-03-13	1	-	-	1	2020-03-23	1	2020-05-14	1	2020-10-02
Northern Alberta Institute of Technology	Alberta	2020-03-12	1	2020-03-14	1	2020-03-17	1	2020-03-14	2020-03-19	1	2020-03-14	2020-03-16	NA	NA	1	2020-03-14	1	2020-07-31	1	-	1	2020-03-18	2020-03-18	1	2020-03-18	1	2020-03-12	1	2020-03-17	1	2020-05-26	-	1	2020-03-17	1	2020-05-19	1	2020-10-01
Northern Lakes College	Alberta	2020-03-09	-	-	-	-	1	2020-03-15	2020-03-17	1	2020-03-15	2020-03-16	-	-	-	-	-	-	-	-	-	-	-	1	2020-04-23	-	-	1	2020-03-16	-	-	-	1	2020-05-06	1	2020-08-25	-	-
Olds College	Alberta	2020-03-06	1	2020-03-19	1	2020-03-27	1	2020-03-16	2020-03-23	1	2020-03-15	2020-03-16	1	2020-03-16	1	2020-03-11	1	2020-08-27	1	2020-08-27	1	2020-03-17	2020-03-17	1	2020-04-07	1	2020-06-10	1	2020-03-27	-	-	-	1	2020-04-15	1	2020-06-18	1	2020-11-02
Portage College	Alberta	2020-03-12	1	2020-03-16	0	NA	1	2020-03-17	2020-03-18	1	2020-03-15	2020-03-16	-	-	1	2020-03-12	1	2020-09-01	1	2020-09-01	1	2020-03-27	-	1	2020-03-19	1	-	1	2020-03-30	-	-	-	1	2020-04-21	1	2020-05-27	1	-
Southern Alberta Institute of Technology	Alberta	2020-02-18	-	-	-	-	1	2020-03-14	2020-03-19	1	2020-03-14	2020-03-16	-	-	-	-	1	2020-07-15	-	-	1	2020-03-20	2020-03-20	1	2020-03-20	1	-	1	2020-04-16	1	2020-05-15	2020-05-15	1	2020-04-07	1	2020-06-10	1	2020-10-14
University of Alberta	Alberta	2020-03-05	1	2020-03-16	1	2020-03-20	1	2020-03-13	2020-03-17	1	2020-03-13	2020-03-13	-	-	1	2020-03-07	1	2020-07-24	1	2020-07-24	1	2020-03-15	2020-03-17	1	2020-03-15	1	2020-03-13	1	2020-03-17	1	2020-05-15	2020-05-15	1	2020-04-02	1	2020-05-14	1	2020-09-24
University of Calgary	Alberta	2020-02-28	1	2020-03-21	-	-	1	2020-03-13	2020-03-16	1	2020-03-13	2020-03-13	1	2020-03-21	1	2020-03-12	1	2020-07-29	-	-	1	2020-03-21	2020-03-22	-	-	1	2020-03-17	1	2020-03-15	1	2020-04-17	-	1	2020-03-25	1	2020-05-15	1	2020-09-24
University of Lethbridge	Alberta	2020-03-13	1	2020-03-17	1	2020-03-24	1	2020-03-13	2020-03-18	1	2020-03-13	2020-03-13	1	2020-03-17	-	-	1	2020-07-31	1	2020-07-31	1	2020-03-17	-	1	2020-03-17	1	2020-03-18	1	2020-03-17	1	2020-04-06	-	1	2020-03-23	1	2020-05-19	1	2020-09-24
Briercrest College & Seminary	Saskatchewan	2020-03-13	-	-	1	2020-03-14	1	2020-03-14	2020-03-19	1	2020-03-14	2020-03-14	1	2020-03-14	-	-	1	2020-08-17	-	-	-	-	-	-	-	1	-	1	2020-04-02	-	-	-	1	2020-03-16	-	-	-	-
Parkland College	Saskatchewan	2020-03-16	1	2020-03-18	1	2020-03-19	1	2020-03-16	2020-03-23	1	2020-03-16	2020-03-17	NA	NA	-	-	1	2020-08-21	1	2020-08-21	1	2020-03-19	2020-03-20	-	-	1	2020-08-26	-	-	1	2020-04-28	2020-04-28	1	2020-03-17	1	2020-05-22	1	-
Cumberland College	Saskatchewan	2020-03-14	1	2020-03-24	1	2020-03-19	1	2020-03-15	2020-03-23	1	2020-03-15	2020-03-17	NA	NA	1	2020-03-19	1	2020-08-21	1	2020-08-21	1	2020-03-19	2020-03-20	1	2020-03-19	1	2020-08-06	1	2020-03-23	1	2020-04-22	2020-04-23	1	2020-03-18	0	2020-05-22	1	-
Saskatchewan Polytechnic	Saskatchewan	2020-03-16	1	2020-03-16	1	2020-03-25	1	2020-03-16	2020-03-23	1	2020-03-16	2020-03-16	0	NA	0	2020-03-16	1	2020-08-14	1	2020-08-14	1	2020-03-18	2020-03-18	1	2020-03-18	1	2020-03-14	1	2020-03-25	1	2020-04-14	2020-04-14	1	2020-03-26	1	2020-05-21	1	2020-09-10
University of Regina	Saskatchewan	2020-01-23	1	2020-03-17	0	NA	1	2020-03-14	2020-03-20	1	2020-03-14	2020-03-16	1	2020-03-17	1	-	1	2020-08-14	1	2020-08-18	1	2020-03-16	2020-03-16	1	2020-03-16	1	2020-03-11	1	2020-03-16	1	2020-04-07	2020-04-07	1	2020-03-23	1	2020-05-12	1	2020-09-10
University of Saskatchewan	Saskatchewan	2020-01-27	1	2020-03-15	1	2020-03-19	1	2020-03-13	2020-03-19	1	2020-03-13	2020-03-16	1	2020-03-18	1	2020-03-13	1	2020-08-14	1	2020-08-14	1	2020-03-15	2020-03-15	1	2020-03-15	1	2020-03-17	1	2020-03-17	1	2020-05-08	2020-06-19	1	2020-03-22	1	2020-05-12	1	2020-09-10
Assiniboine Community College	Manitoba	2020-03-16	1	2020-03-24	1	2020-03-24	1	2020-03-16	-	0	2020-03-16	NA	NA	NA	-	-	1	2020-08-12	1	2020-06-15	1	2020-03-18	2020-03-20	1	2020-03-24	1	2020-03-18	-	-	-	-	-	1	2020-04-01	0	2020-05-22	-	-
Brandon University	Manitoba	2020-03-12	1	2020-03-20	1	2020-03-25	1	2020-03-18	2020-03-23	1	2020-03-13	2020-03-13	1	2020-03-13	0	2020-03-16	1	2020-08-12	1	2020-08-12	1	2020-03-20	2020-03-23	1	2020-08-20	1	-	1	2020-03-18	1	2020-04-08	-	1	2020-03-20	1	2020-06-02	1	2020-09-30
Red River College	Manitoba	2020-03-05	1	2020-03-16	1	2020-03-13	1	2020-03-13	2020-03-23	1	2020-03-13	2020-03-13	0	NA	1	2020-03-12	1	2020-08-21	1	2020-08-21	1	2020-03-13	2020-03-16	1	2020-03-23	1	2020-03-05	1	2020-03-16	1	2020-04-09	2020-04-09	1	2020-03-27	1	2020-05-20	1	2020-09-10
University of Manitoba	Manitoba	2020-01-23	1	2020-03-20	1	2020-03-20	1	2020-03-13	2020-03-18	1	2020-03-13	2020-03-16	1	2020-03-20	1	2020-03-12	1	2020-08-24	1	2020-08-24	1	2020-03-20	2020-03-23	1	2020-03-19	1	-	1	2020-03-19	1	2020-03-30	-	1	2020-03-19	1	2020-05-13	1	2020-09-27
Providence University College	Manitoba	2020-03-13	1	2020-03-20	1	2020-03-31	1	2020-03-13	2020-03-18	1	2020-03-13	2020-03-16	1	2020-03-13	1	2020-03-24	1	2020-09-04	1	2020-08-28	1	2020-03-20	-	0	NA	1	2020-03-20	-	-	0	NA	NA	1	2020-04-15	1	2020-05-19	1	2020-10-30
Université de Saint-Boniface	Manitoba	2020-03-04	1	2020-03-31	1	2020-03-31	1	2020-03-13	-	1	2020-03-13	2020-03-13	0	NA	1	2020-03-13	1	2020-07-16	1	-	1	2020-03-20	-	1	2020-03-20	1	2020-03-16	1	2020-05-29	0	NA	NA	1	2020-03-20	1	2020-05-29	1	2020-10-07
University of Winnipeg	Manitoba	2020-03-02	1	2020-03-23	1	2020-03-23	1	2020-03-13	2020-03-20	1	2020-03-13	2020-03-13	-	-	1	2020-03-13	1	2020-08-26	1	2020-09-10	-	-	-	-	-	1	2020-03-10	1	2020-03-30	1	2020-04-02	2020-04-02	1	-	1	2020-06-25	1	2020-10-13
Algoma University	Ontario	2020-01-28	1	2020-03-16	1	2020-03-24	1	2020-03-13	2020-03-16	0	2020-03-13	NA	1	2020-03-16	1	2020-03-13	1	2020-08-28	1	2020-08-28	1	2020-03-16	2020-03-17	1	2020-03-16	1	2020-03-16	1	2020-03-30	1	2020-04-20	2020-04-20	1	2020-04-08	1	2020-06-11	1	2020-09-28
Algonquin College	Ontario	2020-01-28	1	2020-03-15	1	2020-03-18	1	2020-03-13	2020-03-23	1	2020-03-13	2020-03-16	1	2020-03-17	1	2020-03-15	-	-	-	-	1	2020-03-13	2020-03-13	1	-	1	2020-03-11	1	2020-03-20	1	2020-04-03	2020-04-03	1	2020-03-27	1	2020-06-11	1	2020-12-20
Brock University	Ontario	2020-01-23	1	2020-03-16	1	2020-03-24	1	2020-03-13	2020-03-23	1	2020-03-13	2020-03-13	1	2020-03-13	0	2020-03-12	1	2020-06-29	1	2020-06-29	1	2020-03-16	2020-03-17	1	2020-03-17	1	2020-03-09	1	2020-03-18	1	2020-04-09	2020-04-09	1	2020-04-08	1	2020-05-14	1	2020-09-18
Canadore College	Ontario	2020-03-13	-	-	1	2020-03-19	1	2020-03-16	2020-03-20	1	2020-03-14	2020-03-16	-	-	-	-	1	2020-09-08	-	-	-	-	-	1	2020-06-11	-	-	1	2020-03-16	1	2020-06-08	-	-	-	1	2020-06-02	-	2020-11-23
Carleton University	Ontario	2020-01-24	1	2020-03-15	1	2020-03-26	1	2020-03-13	2020-03-18	1	2020-03-13	2020-03-16	1	2020-03-16	1	2020-03-16	1	2020-07-09	-	-	1	2020-03-15	2020-03-16	1	-	1	2020-03-04	1	2020-03-25	1	2020-04-08	-	1	2020-03-27	1	2020-05-19	1	2020-09-01
Centennial College	Ontario	2020-01-30	1	2020-03-17	1	2020-03-17	1	2020-03-13	2020-03-23	1	2020-03-13	2020-03-14	0	NA	1	2020-03-12	1	2020-07-05	1	2020-07-06	1	2020-03-17	2020-03-17	1	2020-03-17	1	2020-01-30	1	2020-02-13	1	2020-04-06	2020-04-13	1	2020-04-09	1	2020-05-20	1	2020-11-04
Collège Boréal	Ontario	2020-03-13	-	-	1	-	1	2020-03-20	2020-03-23	1	2020-03-13	2020-03-16	-	-	1	2020-03-13	1	2020-11-12	-	-	1	2020-03-19	-	1	2020-03-20	-	-	1	2020-03-19	1	2020-04-09	-	1	-	1	2020-06-22	1	2020-12-23
Conestoga College	Ontario	2020-03-12	1	2020-03-17	1	2020-03-17	1	2020-03-15	2020-03-23	1	2020-03-15	2020-03-16	1	2020-03-17	1	2020-03-12	1	2020-07-10	1	2020-07-10	1	2020-03-17	2020-03-17	0	2020-03-19	1	2020-03-12	1	2020-03-30	1	2020-04-13	2020-04-13	1	2020-03-27	1	2020-05-11	-	-
Confederation College	Ontario	2020-03-12	1	2020-03-17	1	2020-03-16	1	2020-03-14	2020-03-23	1	2020-03-14	2020-03-16	1	2020-03-17	1	2020-03-12	1	2020-07-20	1	-	1	2020-03-17	2020-03-17	1	2020-03-18	1	2020-01-30	1	2020-03-17	1	2020-03-18	2020-04-27	1	2020-03-30	1	2020-06-03	1	2020-11-02
Durham College	Ontario	2020-02-03	-	-	1	2020-03-17	1	2020-03-17	2020-03-23	1	2020-03-12	2020-03-13	-	-	-	-	1	2020-07-10	1	2020-07-15	1	2020-03-18	-	-	-	1	2020-07-15	1	2020-05-31	1	2020-04-13	-	1	-	1	2020-05-14	1	2020-10-07
Fanshawe College	Ontario	2020-03-13	-	-	1	2020-03-17	1	2020-03-13	2020-03-23	1	2020-03-13	2020-03-16	1	2020-03-17	-	-	1	2020-07-17	-	-	-	2020-03-17	2020-03-18	1	2020-03-24	-	-	1	2020-03-18	1	2020-04-09	-	1	2020-03-30	1	2020-05-19	1	2020-10-07
Fleming College	Ontario	2020-03-13	1	2020-03-15	1	2020-03-15	1	2020-03-13	2020-03-23	1	2020-03-13	2020-03-13	1	2020-03-15	-	-	1	2020-10-08	1	2020-10-08	1	2020-03-15	2020-03-25	-	-	-	-	1	2020-03-30	1	2020-03-30	2020-03-30	1	2020-04-03	1	2020-05-11	1	2020-11-24
George Brown College	Ontario	2020-03-12	1	2020-03-16	1	2020-03-15	1	2020-03-13	2020-03-23	1	2020-03-13	2020-03-14	-	-	-	-	-	-	-	-	-	-	-	1	2020-03-23	-	-	1	2020-03-26	1	2020-04-06	2020-04-06	1	2020-03-18	1	2020-05-26	1	2020-09-28
Georgian College	Ontario	2020-03-12	1	2020-03-13	1	2020-03-16	1	2020-03-13	2020-03-23	1	2020-03-13	2020-03-16	1	2020-03-16	-	-	-	-	-	-	-	2020-03-20	2020-03-23	1	2020-03-20	1	-	1	2020-03-13	1	2020-05-12	2020-05-12	1	2020-03-31	1	2020-05-14	1	2020-10-16
University of Guelph	Ontario	2020-01-27	1	2020-03-16	1	2020-04-03	1	2020-03-13	2020-03-23	1	2020-03-13	2020-03-13	1	2020-03-16	1	2020-03-13	1	2020-06-17	1	2020-06-17	1	2020-03-14	2020-03-14	1	2020-03-20	1	2020-03-12	1	2020-03-12	1	2020-04-23	2020-04-23	1	2020-03-26	1	2020-05-21	1	2020-09-25
University of Guelph-Humber	Ontario	2020-01-27	1	2020-03-17	1	2020-03-17	1	2020-03-13	2020-03-23	1	2020-03-13	2020-03-16	1	2020-03-19	1	2020-03-12	1	2020-08-05	1	2020-08-05	1	2020-03-17	2020-03-17	1	2020-03-26	1	2020-03-09	1	2020-03-12	1	2020-06-17	2020-06-17	1	2020-04-03	1	2020-08-27	1	2020-09-25
Humber College	Ontario	2020-03-11	1	2020-03-16	1	2020-03-16	1	2020-03-13	2020-03-23	1	2020-03-13	2020-03-17	1	2020-03-13	1	2020-03-11	1	2020-07-21	1	2020-07-21	1	2020-03-18	2020-03-18	1	2020-04-28	1	2020-03-13	1	2020-03-13	1	2020-03-24	-	1	2020-04-01	1	2020-06-01	1	2020-09-25
King's University College - Western University	Ontario	2020-03-09	1	2020-03-16	1	2020-03-16	1	2020-03-13	2020-03-18	1	2020-03-13	2020-03-13	1	2020-03-14	1	2020-03-09	1	2020-07-17	1	2020-07-17	1	2020-03-16	2020-03-16	-	-	1	2020-03-11	1	2020-03-24	1	2020-04-03	-	1	2020-03-26	1	2020-05-13	1	2020-10-06
Lakehead University	Ontario	2020-01-30	1	2020-03-17	1	2020-03-31	1	2020-03-13	2020-03-18	1	2020-03-13	2020-03-16	1	2020-03-27	1	2020-03-18	1	2020-10-07	-	-	1	2020-03-17	2020-03-19	-	-	1	2020-03-20	1	2020-03-18	1	2020-04-03	2020-04-03	1	2020-03-26	1	2020-05-15	1	2020-09-21
Lambton College	Ontario	2020-03-13	1	2020-03-16	1	2020-03-16	1	2020-03-13	2020-03-23	1	2020-03-13	2020-03-16	-	-	-	-	1	-	-	-	-	-	-	1	2020-04-17	1	2020-07-15	1	2020-03-31	1	2020-04-09	2020-04-09	1	2020-04-28	1	2020-07-02	1	2020-10-20
Laurentian University	Ontario	2020-03-11	1	2020-03-16	1	2020-03-24	1	2020-03-11	2020-03-12	1	2020-03-11	2020-03-11	1	2020-03-17	1	2020-03-13	1	2020-07-27	1	2020-07-27	1	2020-03-13	2020-03-13	1	2020-03-17	1	2020-03-12	1	2020-03-23	1	2020-03-18	2020-03-19	1	2020-03-27	1	2020-06-16	1	2020-10-23
Loyalist College	Ontario	2020-01-29	1	2020-03-16	1	2020-03-16	1	2020-03-13	2020-03-23	1	2020-03-13	2020-03-16	1	2020-03-16	-	-	1	2020-07-09	1	2020-03-11	1	2020-03-16	2020-03-16	1	2020-03-25	1	2020-01-29	1	2020-03-11	1	2020-05-11	-	1	2020-04-03	0	2020-05-28	0	2020-10-30
McMaster University	Ontario	2020-02-28	1	2020-03-15	1	2020-03-30	1	2020-03-13	2020-03-18	1	2020-03-13	2020-03-13	1	2020-03-16	1	2020-03-11	1	2020-07-10	1	2020-07-10	1	2020-03-15	2020-03-16	-	-	1	2020-02-29	1	2020-03-30	1	2020-03-26	2020-03-26	1	2020-03-24	1	2020-05-25	1	2020-09-14
Mohawk College	Ontario	2020-03-01	1	2020-03-13	1	2020-03-13	1	2020-03-13	2020-03-23	1	2020-03-13	2020-03-13	1	2020-03-13	1	2020-03-11	1	2020-07-23	0	2020-07-23	1	2020-03-13	2020-03-13	1	2020-09-08	1	2020-03-11	1	2020-03-11	1	2020-04-23	-	1	2020-04-03	1	2020-07-29	1	2020-09-09
Niagara College	Ontario	2020-02-03	1	2020-03-15	1	2020-03-16	1	2020-03-13	2020-03-23	1	2020-03-13	2020-03-14	0	NA	0	2020-03-13	1	2020-06-25	1	2020-06-25	1	2020-03-16	2020-03-16	1	2020-03-20	1	2020-02-13	1	2020-03-31	1	2020-04-07	-	1	2020-05-12	1	2020-06-09	1	2020-09-28
Nipissing University	Ontario	2020-01-29	1	2020-03-17	1	2020-03-18	1	2020-03-13	2020-03-18	1	2020-03-13	2020-03-16	1	2020-03-19	1	2020-03-13	1	2020-07-24	1	2020-07-24	1	2020-03-17	2020-03-17	-	-	1	2020-03-12	1	2020-03-13	1	2020-04-09	2020-04-09	1	2020-03-26	1	2020-05-15	1	2020-09-25
Northern College	Ontario	2020-03-11	-	-	1	2020-03-17	1	2020-03-17	2020-03-23	1	2020-03-17	2020-03-20	-	-	-	-	-	-	1	2020-09-02	1	2020-03-25	2020-03-25	1	2020-03-25	1	2020-03-25	-	-	1	2020-04-07	-	1	2020-05-15	1	2020-07-21	1	2020-10-13
Ontario College of Art & Design University	Ontario	2020-03-04	1	2020-03-13	1	2020-03-13	1	2020-03-15	2020-03-18	1	2020-03-13	2020-03-16	NA	NA	1	2020-03-13	-	-	1	2020-05-21	1	2020-03-13	2020-03-16	0	2020-03-16	1	2020-03-17	1	2020-03-13	1	2020-03-24	-	1	2020-04-07	1	2020-05-14	1	2020-10-02
Ontario Tech University	Ontario	2020-01-23	1	2020-03-18	1	2020-03-18	1	2020-03-13	-	1	2020-03-12	2020-03-13	1	2020-04-01	1	2020-03-20	1	2020-07-08	-	-	1	2020-03-15	2020-03-15	-	-	1	2020-03-20	1	2020-03-16	1	2020-04-09	2020-04-13	1	2020-03-24	1	2020-07-30	1	2020-10-08
University of Ottawa	Ontario	2020-03-13	1	2020-03-15	-	-	1	2020-03-13	2020-03-18	1	2020-03-13	2020-03-16	1	2020-03-15	1	2020-03-13	1	2020-08-17	-	-	-	-	-	-	-	1	2020-08-17	1	2020-03-19	1	2020-03-25	-	1	2020-03-26	1	2020-08-17	1	2020-09-21
Queen's University	Ontario	2020-02-03	1	2020-03-16	-	-	1	2020-03-13	2020-03-23	1	2020-03-13	2020-03-16	1	2020-03-16	1	-	1	2020-06-22	1	2020-06-22	1	2020-03-16	2020-03-16	-	-	-	-	1	2020-08-20	1	2020-04-28	2020-03-16	1	2020-03-16	1	2020-05-13	1	2020-09-25
Redeemer University	Ontario	2020-03-04	1	2020-03-17	1	2020-03-17	1	2020-03-16	2020-03-16	1	2020-03-13	2020-03-13	1	2020-03-17	1	2020-03-12	1	2020-06-25	1	2020-07-06	1	2020-03-16	2020-03-16	1	-	1	2020-03-06	1	-	0	NA	NA	1	2020-03-26	0	2020-04-24	1	2020-08-10
Ryerson University	Ontario	2020-01-27	1	2020-03-17	1	2020-03-17	1	2020-03-13	2020-03-23	1	2020-03-13	2020-03-13	1	2020-03-17	1	2020-03-13	1	2020-07-27	1	2020-09-09	1	2020-03-17	2020-03-17	1	2020-03-13	1	2020-02-03	1	2020-03-13	1	2020-04-08	2020-03-31	1	2020-03-27	1	2020-05-14	1	2020-09-17
Sault College	Ontario	2020-01-31	1	2020-03-20	1	2020-03-15	1	2020-03-13	2020-03-23	1	2020-03-15	2020-03-16	1	2020-03-17	-	-	-	-	-	-	1	2020-03-15	-	1	2020-03-20	1	2020-01-31	1	2020-03-20	1	2020-04-17	-	1	2020-03-27	1	2020-06-11	1	2020-11-05
Seneca College	Ontario	2020-03-16	1	2020-03-16	1	2020-03-16	1	2020-03-16	2020-03-23	1	2020-03-13	2020-03-16	1	2020-03-20	1	2020-03-16	1	2020-07-08	1	2020-07-08	1	2020-03-16	2020-03-17	1	2020-03-16	1	2020-06-10	1	2020-03-19	1	2020-03-27	-	1	2020-03-23	1	2020-05-21	1	2020-09-03
Sheridan College	Ontario	2020-01-28	1	2020-03-13	-	-	1	2020-03-13	2020-03-23	1	2020-03-13	2020-03-16	1	2020-03-19	1	2020-03-12	1	2020-09-04	1	2020-06-10	1	2020-03-16	2020-03-16	1	2020-03-19	1	2020-03-16	1	2020-03-16	1	2020-03-27	2020-04-01	1	2020-03-19	1	2020-05-12	1	2020-10-01
St. Clair College	Ontario	2020-01-29	1	2020-03-17	1	2020-03-17	1	2020-03-13	2020-03-23	-	-	-	-	-	-	-	1	2020-09-15	-	-	-	-	-	1	2020-03-15	-	-	-	-	-	-	-	1	2020-04-13	1	2020-06-02	-	-
St. Lawrence College	Ontario	2020-03-12	1	2020-03-16	1	2020-03-16	1	2020-03-13	2020-03-23	1	2020-03-13	2020-03-16	1	2020-03-16	-	-	1	2020-07-02	1	2020-06-24	1	2020-03-16	2020-03-17	1	2020-03-13	1	2020-03-15	1	2020-03-18	1	2020-04-24	2020-04-24	1	2020-03-18	1	2020-06-24	1	2020-10-01
University of Toronto	Ontario	2020-01-28	1	2020-03-13	1	2020-03-13	1	2020-03-13	-	-	-	-	1	2020-03-13	1	2020-03-12	1	2020-07-07	1	2020-07-07	1	2020-03-13	2020-03-13	1	-	1	2020-06-16	1	2020-03-20	1	2020-03-20	-	1	2020-03-25	1	2020-05-19	-	-
Trent University	Ontario	2020-02-04	1	2020-03-15	1	2020-03-15	1	2020-03-13	2020-03-18	1	2020-03-13	2020-03-13	1	2020-03-15	1	2020-03-12	1	2020-08-07	1	2020-06-11	1	2020-03-15	2020-03-16	1	2020-03-23	1	2020-03-12	1	2020-03-14	1	2020-04-03	-	1	2020-04-02	1	2020-05-26	1	2020-10-01
Tyndale University	Ontario	2020-03-02	1	2020-03-17	1	2020-03-24	1	2020-03-13	2020-03-18	1	2020-03-13	2020-03-16	1	2020-03-17	-	-	1	2020-09-10	-	-	1	2020-03-14	-	-	-	-	-	1	2020-03-25	-	-	-	1	2020-03-17	1	2020-03-25	1	2020-10-07
University of Waterloo	Ontario	2020-01-22	1	2020-03-16	1	2020-03-16	1	2020-03-13	2020-03-23	1	2020-03-13	2020-03-14	1	2020-03-16	1	2020-03-20	1	2020-07-21	1	2020-06-01	1	2020-03-16	-	1	2020-07-31	1	2020-03-13	1	2020-02-12	1	2020-04-06	-	1	2020-03-30	1	2020-05-15	1	2020-09-22
Western University	Ontario	2020-02-03	1	2020-03-17	-	-	1	2020-03-12	2020-03-18	1	2020-03-12	2020-03-13	1	2020-03-12	1	2020-03-11	1	2020-07-14	1	2020-08-14	1	2020-03-17	2020-03-19	-	-	1	2020-05-06	1	2020-04-03	1	2020-04-03	-	1	2020-03-26	1	-	1	2020-10-09
Wilfrid Laurier University	Ontario	2020-01-29	1	2020-03-16	1	2020-03-16	1	2020-03-13	2020-03-20	1	2020-03-13	2020-03-16	1	2020-03-13	1	2020-03-13	1	2020-09-04	1	2020-07-02	1	2020-03-13	-	1	2020-03-24	1	2020-01-29	1	2020-01-31	1	2020-03-25	-	1	2020-03-30	1	2020-05-19	1	2020-09-03
University of Windsor	Ontario	2020-01-27	1	2020-03-16	1	2020-03-16	1	2020-03-13	2020-03-19	1	2020-03-13	2020-03-16	1	2020-03-13	1	2020-03-13	1	2020-07-23	1	2020-07-23	1	2020-03-17	2020-03-17	1	2020-09-14	1	2020-07-23	1	2020-01-27	1	2020-04-09	-	1	2020-03-24	1	2020-05-15	1	2020-09-17
York University	Ontario	2020-02-18	1	2020-03-13	1	2020-03-17	1	2020-03-13	2020-03-16	0	2020-03-13	NA	1	2020-03-13	1	2020-03-15	1	2020-07-10	1	2020-07-10	1	2020-03-17	2020-03-17	1	2020-03-19	1	2020-03-09	1	2020-03-15	1	2020-03-27	2020-03-27	1	2020-03-25	1	2020-05-19	1	2020-08-11
Bishops University	Quebec	2020-01-30	1	2020-03-13	1	2020-03-13	1	2020-03-16	2020-03-17	1	2020-03-13	2020-03-14	1	2020-03-22	1	2020-03-12	1	2020-07-15	1	2020-06-25	1	2020-03-16	2020-03-17	-	-	1	2020-06-25	1	2020-06-25	1	2020-04-23	-	1	2020-04-03	0	2020-05-28	0	2020-05-28
Concordia University	Quebec	2020-03-02	1	2020-03-13	1	2020-03-13	1	2020-03-13	2020-03-23	1	2020-03-13	2020-03-13	1	2020-03-18	1	2020-03-12	1	2020-07-15	1	2020-07-15	1	2020-03-13	2020-03-13	1	2020-03-18	1	2020-03-11	1	2020-03-18	1	2020-03-26	-	1	2020-04-22	1	2020-05-14	1	2020-09-28
Université de Laval	Quebec	2020-03-14	1	-	1	2020-03-16	1	2020-03-14	-	1	2020-03-13	2020-03-13	1	2020-03-26	1	2020-03-20	1	2020-07-16	-	-	1	2020-03-14	2020-03-14	-	-	1	2020-04-28	1	2020-03-20	1	2020-03-19	-	1	2020-03-17	1	2020-05-12	1	2020-10-01
McGill University	Quebec	2020-01-27	1	2020-03-15	1	2020-03-13	1	2020-03-14	2020-03-30	1	2020-03-12	2020-03-13	1	2020-03-22	1	2020-03-13	1	2020-07-17	1	2020-10-26	1	2020-03-15	-	1	2020-03-27	1	2020-02-28	1	2020-03-14	1	2020-03-27	-	1	2020-03-20	1	2020-05-11	1	2020-09-29
Université de Sherbrooke	Quebec	2020-02-06	1	2020-03-13	1	2020-03-13	1	2020-03-15	2020-03-16	1	2020-03-13	2020-03-13	1	2020-03-20	1	2020-03-14	1	2020-07-09	1	2020-10-27	-	-	-	-	-	1	-	1	2020-03-16	1	2020-03-26	-	1	2020-05-29	0	2020-05-21	1	2020-12-17
Crandall University	New Brunswick	2020-03-09	1	2020-03-21	1	2020-03-18	1	2020-03-14	2020-03-18	1	2020-03-14	2020-03-16	1	2020-03-19	1	2020-03-14	1	2020-10-11	1	2020-09-07	1	2020-03-21	-	1	2020-03-16	1	2020-03-17	1	2020-03-16	1	2020-04-09	-	1	2020-03-16	0	2020-06-15	-	NA
Université de Moncton	New Brunswick	2020-03-13	1	2020-03-16	1	2020-03-16	1	2020-03-15	2020-03-30	1	2020-03-13	2020-03-16	1	2020-03-15	1	2020-03-13	1	2020-08-21	-	-	1	2020-03-20	-	-	-	1	2020-03-13	1	2020-03-19	1	2020-03-31	-	1	2020-03-19	1	2020-07-04	1	2020-10-01
St. Thomas University	New Brunswick	2020-03-04	1	2020-03-19	1	2020-03-17	1	2020-03-13	2020-03-19	1	2020-03-13	2020-03-16	1	2020-03-13	1	2020-03-12	0	NA	1	2020-08-25	1	2020-03-17	-	-	-	1	2020-03-12	1	2020-03-18	-	-	-	1	2020-03-23	1	2020-06-10	1	2020-10-06
University of New Brunswick	New Brunswick	2020-01-30	1	2020-03-16	1	2020-03-16	1	2020-03-13	2020-03-23	1	2020-03-13	2020-03-14	1	2020-03-17	1	2020-04-21	1	2020-08-19	-	-	1	2020-03-17	-	-	-	-	-	1	2020-01-30	1	2020-03-24	-	1	2020-03-25	1	2020-06-01	1	2020-10-05
Acadia University	Nova Scotia	2020-01-30	1	2020-03-18	1	2020-03-17	1	2020-03-14	2020-03-23	1	2020-03-14	2020-03-16	1	2020-03-14	1	2020-03-13	1	2020-07-15	1	2020-07-15	-	-	-	-	-	1	2020-03-12	-	-	1	2020-04-09	-	1	2020-03-17	0	2020-06-01	0	2020-10-08
Cape Breton University	Nova Scotia	2020-01-27	1	2020-03-17	1	2020-03-16	1	2020-03-14	2020-03-19	1	2020-03-14	2020-03-16	1	2020-03-17	1	2020-03-13	-	-	-	-	1	2020-03-15	-	1	2020-03-20	1	2020-01-31	1	2020-01-31	1	2020-04-09	-	1	2020-03-16	1	2020-05-12	1	2020-10-07
Dalhousie University	Nova Scotia	2020-01-30	1	2020-03-17	1	2020-03-22	1	2020-03-13	2020-03-23	1	2020-03-13	2020-03-16	1	2020-03-13	1	2020-03-13	1	2020-07-29	1	2020-07-29	1	2020-03-16	-	1	2020-03-16	1	2020-03-11	1	2020-01-30	1	2020-03-17	-	1	2020-03-14	1	2020-05-20	1	2020-08-17
University of King's College	Nova Scotia	2020-03-13	1	2020-03-19	1	2020-03-18	1	2020-03-13	2020-03-23	1	2020-03-13	2020-03-16	1	2020-03-13	1	2020-03-13	1	2020-07-31	1	2020-07-31	1	2020-03-16	2020-03-17	1	2020-03-16	1	2020-06-26	1	2020-03-29	1	2020-04-21	-	1	2020-03-19	1	2020-05-15	1	2020-10-01
Mount Saint Vincent University	Nova Scotia	2020-01-29	1	-	-	-	1	-	-	1	2020-03-15	2020-03-16	-	-	-	-	-	-	-	-	-	-	-	-	-	-	-	1	2020-03-04	1	2020-04-01	-	1	-	1	2020-05-14	1	2020-10-05
Nova Scotia College of Art and Design University	Nova Scotia	2020-03-04	1	-	-	-	1	2020-03-15	2020-03-20	1	2020-03-15	2020-03-16	-	-	-	-	1	2020-07-30	1	2020-07-30	-	-	-	-	-	1	2020-03-19	1	2020-03-25	1	2020-04-01	-	1	2020-03-15	1	2020-05-22	-	-
Nova Scotia Community College	Nova Scotia	2020-03-13	1	2020-03-18	1	2020-03-17	1	2020-03-18	2020-04-03	1	2020-03-15	2020-03-23	1	2020-03-15	1	2020-03-13	1	2020-11-26	1	-	1	2020-03-17	2020-03-18	1	2020-04-09	1	2020-05-29	1	2020-03-20	1	2020-04-07	-	1	2020-03-18	1	2020-06-08	-	-
Saint Mary's University	Nova Scotia	2020-03-13	1	2020-03-19	1	2020-03-16	1	2020-03-17	2020-03-23	1	2020-03-13	2020-03-16	1	2020-03-17	1	2020-03-16	1	2020-07-31	-	-	1	2020-03-16	2020-03-16	-	-	1	2020-03-18	1	2020-03-24	1	2020-04-08	-	1	2020-03-18	1	2020-06-05	1	2020-09-21
St. Francis Xavier University	Nova Scotia	2020-03-13	1	2020-03-18	1	2020-03-15	1	2020-03-14	2020-03-23	1	2020-03-14	2020-03-16	1	2020-03-14	1	2020-03-13	1	2020-07-13	1	2020-07-13	-	-	-	-	-	1	2020-03-13	1	2020-03-13	1	2020-04-02	-	1	2020-03-15	0	2020-06-19	0	2020-10-28
Holland College	Prince Edward Island	2020-03-05	1	2020-03-17	1	2020-03-15	1	2020-03-17	2020-03-25	1	2020-03-15	2020-03-16	1	2020-03-15	1	2020-03-15	1	2020-03-30	1	2020-03-30	1	2020-03-18	2020-03-18	1	2020-03-16	1	2020-05-26	1	2020-03-13	1	2020-05-25	-	1	2020-04-16	1	2020-05-26	0	2020-12-20
University of Prince Edward Island	Prince Edward Island	2020-01-23	1	2020-03-17	1	2020-03-17	1	2020-03-13	2020-03-20	1	2020-03-15	2020-03-16	1	2020-03-17	1	2020-03-15	1	2020-09-04	1	2020-09-04	1	2020-03-17	2020-03-17	1	-	1	2020-03-15	1	2020-02-04	1	2020-03-27	-	1	2020-03-16	1	2020-05-15	1	2020-09-25
College of the North Atlantic	Newfoundland and Labrador	2020-03-04	-	-	1	2020-03-15	1	2020-03-16	2020-03-23	1	2020-03-16	2020-03-16	1	2020-03-16	1	2020-03-04	1	2020-10-22	-	-	-	-	-	1	2020-08-12	-	-	1	2020-04-06	1	2020-05-04	2020-05-05	1	-	-	2020-05-08	-	2020-10-21
Memorial University of Newfoundland	Newfoundland and Labrador	2020-03-05	1	2020-03-17	1	2020-04-16	1	2020-03-15	2020-03-23	1	2020-03-15	2020-03-17	1	2020-03-15	1	2020-03-12	1	2020-08-21	1	2020-08-21	1	2020-03-17	2020-03-17	1	2020-03-22	1	2020-03-16	1	2020-03-16	1	2020-04-03	2020-04-03	1	2020-03-23	1	2020-05-12	1	2020-09-29
Yukon University	Yukon	2020-03-16	1	2020-03-16	1	2020-03-17	1	2020-03-16	2020-03-23	0	2020-03-16	NA	-	-	-	-	1	2020-08-17	1	2020-11-23	1	2020-03-17	2020-03-18	1	2020-08-03	-	-	1	2020-10-06	1	2020-05-14	2020-05-14	1	2020-03-27	1	2020-05-26	-	-
Aurora College	Northwest Territories	2020-03-17	1	2020-03-20	1	2020-03-21	1	2020-03-18	2020-03-30	1	2020-03-18	2020-03-23	1	2020-03-17	-	-	-	-	-	-	1	2020-03-20	2020-03-21	1	2020-10-08	-	-	1	2020-03-24	-	-	-	1	2020-03-21	1	2020-06-16	1	2020-10-08

## Sheet: Criteria
Criteria
NPI/Community Support Measure	Description
First_Covid_Communication	First identified communication, since January 1, 2020, in which the university references COVID-19, SARS-CoV-2, Coronavirus, or otherwise indicates that the school is alert to the emergence of the virus.
Remote_work	Did the school announce that faculty/staff are recommended to work from home? This includes stating that the university is supporting a transition of faculty to remote work; or announcements that all faculty are expected to work from home. This does NOT include announcements that faculty should speak to a supervisor to determine whether they can work from home; nor announcements that the school i…
Remote_work_announced_date	Date that a Remote_work = YES announcement was made. If NO, then put N/A.
NE_campus_closure	Did the school announce that the campus is closed to all non-essential personnel? This includes announcements stating that campuses are closed to the public; and announcements that say something along the lines of "we ask that the public avoid coming to campus"; and announcements that say only essential staff are allowed on campus; and announcements that say ALL facilities and buildings are close…
NE_closure_announced_date	Date that a NE_campus_closure = YES announcement was made. If NO, then put N/A.
Move_online	Did the school state that classes are being moved online? This includes announcements that classes are being moved online until further notice; and that the school is transitioning to remote/distance learning; and that classes are being moved online at least until the end of the semester. This does NOT include announcements that classes are being moved online only for a few weeks.
Online_announced_date	Date that a Move_online = YES announcement was made. If NO, then put N/A.
Online_effective_date	Date that the Move_online = YES announcement states for when the school is transitioning to online classes. If NO transition to online, then put N/A.
Class_suspended	Did the school suspend classes to adjust/prepare prior to transitioning classes to online/distance learning or other alternate delivery methods? This includes announcements that classes are suspended "between Day X and Day Y"; and announcements that classes are cancelled for some period of time (e.g. "the week of XYZ") to give faculty/administration time to prepare alternative course delivery met…
Class_suspend_announced_date	Date that the Class_suspended = YES announcement was made. If NO, then put N/A.
Class_suspend_effective_date	Date that the Class_suspended = YES announcement states for when the suspension of classes begins. If NO suspension of classes, then put N/A.
Discourage_housing	Did the school discourage students from staying in on-campus housing? This includes announcements that say something along the lines of "students that are able to go home/leave housing are encouraged to do so"; and announcements that offer partial refunds for housing costs for students that leave housing early; and announcements that say something along the lines of "housing will still be availab…
Discourage_housing_announced_date	Date that the Discourage_housing = YES announcement was made. If NO, then put N/A.
Cancel_international_travel	Did the school cancel all university-sanctioned international travel? This includes announcements that state that the school is cancelling ALL university-sanctioned international travel. This does NOT include announcements that the school has only cancelled international travel to specific countries or specific regions of high COVID-19 risk; nor announcements that tell students/faculty that they …
Cancel_international_travel_announced_date	Date that the Cancel_international_travel = YES announcement was made. If NO, then put N/A.
PPE_enforcement	Did the school make masks/PPE mandatory for all indoor campus spaces? This includes announcements that indicate a mask mandate going into effect; and announcements that say masks/PPE are required on-campus/at all indoor campus spaces. This does NOT include announcements that only say something along the lines of "masks are recommended/encouraged"; nor announcements that only provide instructions …
PPE_enforcement_announced_date	Date that the PPE_enforcement = YES announcement was made. If NO, then put N/A.
PPE_distribution	Did the school distribute free masks/PPE to students/faculty/staff? This includes announcements that say masks will be provided on-campus for those that need; and announcements regarding appointments/giveaways for students/faculty/staff to pick up free masks on campus; and announcements that faculty/staff can get free masks in their workplace. This does NOT include announcements that university-b…
PPE_distribution_announced_date	Date that the PPE_distribution = YES announcement was made. If NO, then put N/A.
Limited_library_access	Did the school limit access to library facilities and/or services? This includes announcements that a campus library is closed; and announcements that a library is operating at reduced hours or limited capacity; and announcements that a library has transitioned its services to an online format. This does NOT include announcements that a library will remain open.
Limited_library_access_announced_date	Date that the Limited_library_access = YES announcement was made. If NO, then put N/A.
Limited_library_access_effective_date	Date that the library closure/reduced access/transition to online goes into effect. If no limited library access, then put N/A.
Technology_access	Did the school provide accommodations for students/faculty/staff facing difficulty accessing technology? This includes announcements that computer labs or library space is reserved for students/faculty that need access to computers; and announcements that students/faculty can rent/borrow laptops, tablets or computers for free; and announcements that faculty can take home their work laptops/device…
Technology_access_announced_date	Date that the Technology_access = YES announcement was made. If NO, then put N/A.
Increased_sanitation_protocol	Did the school increase their sanitation protocol? This includes announcements about increased cleaning of high-touch areas on campus; and announcements about increased frequency of cleaning on campus; and announcements that cleaning services are enhanced in response to COVID-19; and announcements that more hand sanitizer stations or disinfectant supplies are being placed around campus. This does…
Sanitation_protocol_announced_date	Date that the Increased_sanitation_protocol = YES announcement was made. If NO, then put N/A.
Mental_health_support	Did the school make an announcement informing students/faculty/staff about available mental health support services? This includes announcements that list mental health resources offered by the school and external mental health resources available; and announcements about mental health programs/workshops offered by the school for students/faculty/staff. This does NOT include announcements that on…
Mental_health_support_announced_date	Date that the Mental_health_support = YES announcement was made. If NO, then put N/A.
Financial_covid_support	Did the school increase financial supports for students in response to COVID-19? This includes announcements that the school is introducing an emergency COVID-19 bursary/fund for students; and announcements that the school is increasing the funding for emergency student financial bursaries/grants/supports; and announcements that the school is fundraising or looking for donations for COVID-19 fund…
Financial_support_announced_date	Date that the Financial_covid_support = YES announcement was made. If NO, then put N/A.
Convocation_change	Did the school postpone/cancel/transition their 2020 convocation or graduation ceremony? This includes announcements that graduation/convocation for the class of 2020 is canceled/postponed/delayed; and announcements that the 2020 graduation/convocation will be held online. This does NOT include announcements that the 2020 graduation/convocation will continue in-person at the normally scheduled ti…
Convocation_change_announced_date	Date that the Convocation_change = YES announcement was made. If NO, then put N/A.
Fall20_mostly_remote	Did the school announce that the Fall 2020 term would be held in a mostly or fully remote format? This includes announcements that Fall 2020 will be fully online; and announcements that most of the courses for Fall 2020 will be online, with some exceptions; and announcements that the Fall 2020 term will be in a distance learning format; and announcements that Fall 2020 will be in a blended format…
Fall20_announced_date	Date that the Fall20_mostly_remote = YES announcement was made. If NO, then put N/A.
Winter21_mostly_remote	Did the school announce that the Winter 2021 term would be held in a mostly or fully remote format? This includes announcements that Winter 2021 will be fully online; and announcements that most of the courses for Winter 2021 will be online, with some exceptions; and announcements that the Winter 2021 term will be in a distance learning format; and announcements that Winter 2021 will be in a blen…
Winter21_announced_date	Date that the Winter21_mostly_remote = YES announcement was made. If NO, then put N/A.
